# Supplementary material for: Genome Features of a New Double-Stranded RNA Helper Virus (LBCbarr) from Wine Torulaspora delbrueckii Killer Strains
Source: Int J Mol Sci. 2021 Dec 16;22(24):13492. doi: 10.3390/ijms222413492 (PMC8709356; doi:10.3390/ijms222413492)
Supplement: Supplementary file 1 [file ijms-22-13492-s001.zip]

Archive with 1 entries (1 files):
- ijms-1481496-supplementary.pdf
